# Supplementary material for: Fluctuations in auxin levels depend upon synchronicity of cell divisions in a one-dimensional model of auxin transport
Source: PLoS Comput Biol. 2023 Nov 30;19(11):e1011646. doi: 10.1371/journal.pcbi.1011646 (PMC10688697; doi:10.1371/journal.pcbi.1011646)
Supplement: S2 File — The code used for all time-stepping and continuation methods. Note that the latter requires some more specialised techniques than available by default in e.g. Matlab. We relied on a previously published implementation by one of the authors (DA); see the publicly available Matlab files from [49], which come with a complete set of tutorials and technical references. (ZIP) [file pcbi.1011646.s005.zip]

Archive with 15 entries (10 files):
- Discrete_Smith_Model/
- Discrete_Smith_Model/1d/
- Discrete_Smith_Model/1d/continuationfull/
- Discrete_Smith_Model/1d/continuationfull/continuation.m
- Discrete_Smith_Model/1d/continuationfull/InitialGuess_and_parameters.mat
- Discrete_Smith_Model/1d/ProblemFiles/
- Discrete_Smith_Model/1d/ProblemFiles/Cell_division_events.m
- Discrete_Smith_Model/1d/ProblemFiles/Divide_cells.m
- Discrete_Smith_Model/1d/ProblemFiles/Flux2D_diff_and_div.m
- Discrete_Smith_Model/1d/ProblemFiles/PlotHistory.m
- Discrete_Smith_Model/1d/ProblemFiles/PlotHistory_fixedtip.m
- Discrete_Smith_Model/1d/ProblemFiles/TimeOutput.m
- Discrete_Smith_Model/1d/ProblemFiles/VolumeAndL_for_div.m
- Discrete_Smith_Model/1d/TimeStep/
- Discrete_Smith_Model/1d/TimeStep/timeStep.m
