# Supplementary material for: Fluctuations in auxin levels depend upon synchronicity of cell divisions in a one-dimensional model of auxin transport
Source: PLoS Comput Biol. 2023 Nov 30;19(11):e1011646. doi: 10.1371/journal.pcbi.1011646 (PMC10688697; doi:10.1371/journal.pcbi.1011646)
Supplement: S2 File — The code used for all time-stepping and continuation methods. Note that the latter requires some more specialised techniques than available by default in e.g. Matlab. We relied on a previously published implementation by one of the authors (DA); see the publicly available Matlab files from [49], which come with a complete set of tutorials and technical references. (ZIP) [file pcbi.1011646.s005.zip › Discrete_Smith_Model/1d/ProblemFiles/Cell_division_events.m]

function [value,isterminal,direction] = Cell_division_events(t,U)
%CELL_DIVISION_EVENTS checks for when a cell is ready to divide so as to
%pause the ode for its resolution
global num_cells

value = double(U(num_cells*2+1:num_cells*3)  >4/3);     % Detect if any cells have sufficient volume to divide
isterminal = ones(num_cells,1);   % States that the integration stops if above condition is met
direction = zeros(length(U(num_cells*2+1:num_cells*3)),1);   % Set to zero, we do not need to differentiate between a cell increaseing or decreasing in volume as the latter is impossible.
end
