# Supplementary material for: Fluctuations in auxin levels depend upon synchronicity of cell divisions in a one-dimensional model of auxin transport
Source: PLoS Comput Biol. 2023 Nov 30;19(11):e1011646. doi: 10.1371/journal.pcbi.1011646 (PMC10688697; doi:10.1371/journal.pcbi.1011646)
Supplement: S2 File — The code used for all time-stepping and continuation methods. Note that the latter requires some more specialised techniques than available by default in e.g. Matlab. We relied on a previously published implementation by one of the authors (DA); see the publicly available Matlab files from [49], which come with a complete set of tutorials and technical references. (ZIP) [file pcbi.1011646.s005.zip › Discrete_Smith_Model/1d/ProblemFiles/PlotHistory.m]

function [] = PlotHistory(U,N)
global num_cells
num_cells = size(U,2)/3;
root_length = floor(10*sum(U(end,(2*num_cells+1):(3*num_cells))));
number_of_time_steps = size(U,1);
history_plot = nan(number_of_time_steps,root_length);
for i = 1:number_of_time_steps
    for j = 1:N.num_rows
        cumsum_rowlength = floor(10*[0,cumsum(U(i,(N.position_sorted+2*num_cells)))])+1;
        for k = 1:length(N.position_sorted)
            history_plot(i,cumsum_rowlength(k):cumsum_rowlength(k+1)) = U(i,N.position_sorted(k));
        end
    end
end

auxinhistory = image(history_plot,'CDataMapping','scaled')
set(auxinhistory,'AlphaData',~isnan(history_plot))
caxis([min(U(end,1:num_cells)),max(U(end,1:num_cells))])
caxis(([min(U(end,1:num_cells)),max(U(end,1:num_cells))] + mean(U(end,1:num_cells)))/2)
caxis([1,3])
end
