# Supplementary material for: Fluctuations in auxin levels depend upon synchronicity of cell divisions in a one-dimensional model of auxin transport
Source: PLoS Comput Biol. 2023 Nov 30;19(11):e1011646. doi: 10.1371/journal.pcbi.1011646 (PMC10688697; doi:10.1371/journal.pcbi.1011646)
Supplement: S2 File — The code used for all time-stepping and continuation methods. Note that the latter requires some more specialised techniques than available by default in e.g. Matlab. We relied on a previously published implementation by one of the authors (DA); see the publicly available Matlab files from [49], which come with a complete set of tutorials and technical references. (ZIP) [file pcbi.1011646.s005.zip › Discrete_Smith_Model/1d/ProblemFiles/TimeOutput.m]

% Copyright 2016 by Daniele Avitabile
% See https://www.maths.nottingham.ac.uk/personal/pmzda/
%
% If you use this code, please cite
% Daniele Avitabile, "Numerical computation of coherent structures in
% spatially-extended neural networks", Second International Conference on
% Mathematical Neuroscience, Antibes Juan-les-Pins, 2016

function status = TimeOutput(t,u,flag)

  if isempty(flag)
    disp(['t = ' num2str(max(t))]);
  end
  status = 0;

end
