# Supplementary material for: Fluctuations in auxin levels depend upon synchronicity of cell divisions in a one-dimensional model of auxin transport
Source: PLoS Comput Biol. 2023 Nov 30;19(11):e1011646. doi: 10.1371/journal.pcbi.1011646 (PMC10688697; doi:10.1371/journal.pcbi.1011646)
Supplement: S3 File — The measured fluorescence data as an excel file. Sheet 1: The first three columns indicate the root, domain (out of three groups of 5 cells) and time point recorded. The following columns record the mean DII intensity, its standard deviation (within the domain) and the surface area of the selected domain, with three repeats for the three authors replicating the analysis. Final columns compute a pooled standard deviation from the three repeats, using the pixel size from confocal images to estimate number of measured pixels from the surface area. ’Stele’ sheet: contains a single measurement of the DII intensity in the stele area, for each root and time point. (XLSX) [file pcbi.1011646.s006.xlsx]

## Sheet: Sheet1
Root	Domain	Time	To be ignored	Area1	Mean1	Std1	Area2	Mean2	Std2	Area3	Mean3	Std3	nbpx1	nbpx2	nbpx3	pooled std
1	1	1	1	111.619	84.952	34.44	138.817	80.697	34.307	127.034	82.039	34.45	1383	1719.99	1573.99	34.3945
1	2	1	1	131.796	93.754	39.389	161.092	87.929	39.799	147.776	86.282	39.667	1632.99	1995.98	1830.99	39.6325
1	3	1	1	161.657	83.655	32.748	187.403	79.778	33.779	174.571	80.761	33.442	2002.98	2321.98	2162.99	33.3511
1	1	2	1	131.069	76.826	31.4	170.051	71.914	31.416	107.503	76.079	31.181	1623.99	2106.99	1332	31.3492
1	2	2	1	161.415	47.414	24.037	139.544	45.067	21.25	169.89	53.117	26.393	1999.98	1729	2104.99	24.1505
1	3	2	1	78.851	36.841	19.989	141.965	33.878	19.802	140.916	38.395	20.664	976.989	1758.99	1745.99	20.1824
1	1	3	1	153.264	72.114	32.408	148.018	72.37	32.548	122.191	75.47	33.103	1898.99	1833.99	1513.99	32.6587
1	2	3	1	84.904	48.984	23.384	144.951	47.038	23.314	147.695	54.19	25.783	1051.99	1795.99	1829.99	24.3249
1	3	3	1	93.863	33.915	18.979	144.467	33.309	18.94	127.599	37.199	20.019	1162.99	1789.99	1580.99	19.3329
1	1	4	1	110.408	58.214	27.897	160.931	55.675	26.603	143.175	57.454	27.271	1367.99	1993.99	1773.98	27.1833
1	2	4	1	61.096	43.736	21.761	137.364	42.924	21.542	177.96	45.65	22.074	756.999	1701.98	2204.98	21.8304
1	3	4	1	93.702	32.685	19.242	176.265	34.469	19.76	143.014	33.588	19.624	1161	2183.98	1771.99	19.5964
1	1	5	1	142.53	61.611	30.003	154.071	61.708	30.187	137.364	63.806	30.111	1765.99	1908.99	1701.98	30.1026
1	2	5	1	73.605	39.02	19.453	148.825	36.4	19.235	149.551	42.253	21.911	911.99	1843.99	1852.99	20.3943
1	3	5	1	81.353	26.551	16.755	121.788	28.922	17.819	128.89	28.118	16.953	1007.99	1508.99	1596.99	17.2283
1	1	6	1	107.26	62.182	29.525	127.922	60.793	29.036	134.62	59.288	28.765	1328.99	1584.99	1667.99	29.0808
1	2	6	1	184.094	64.235	31.062	162.949	66.309	31.446	135.67	70.095	31.112	2280.98	2018.99	1681	31.2062
1	3	6	1	282.557	44.338	24.962	237.038	47.84	24.641	174.571	50.221	23.864	3500.97	2936.98	2162.99	24.5801
1	1	7	1	178.364	61.98	28.103	192.568	60.596	28.459	125.178	59.502	28.591	2209.99	2385.98	1551	28.365
1	2	7	1	137.768	36.243	20.481	158.026	35.771	20.647	155.685	47.057	26.491	1706.99	1957.99	1928.99	22.7862
1	3	7	1	139.947	27.463	17.92	170.374	27.404	17.564	136.638	30.069	18.878	1733.99	2110.99	1692.99	18.0856
1	1	8	1	202.818	63.766	28.94	188.21	65.475	28.918	139.866	63.214	30.381	2512.98	2331.98	1732.98	29.3188
1	2	8	1	180.785	27.298	17.641	137.445	28.221	17.804	235.424	38.996	26.113	2239.98	1702.99	2916.98	21.6858
1	3	8	1	114.928	19.96	14.861	145.354	20.567	15.5	177.96	21.629	15.827	1423.99	1800.98	2204.98	15.4701
1	1	9	1	158.671	44.745	24.183	170.293	46.314	24.401	149.148	31.417	19.959	1965.98	2109.99	1847.99	23.031
1	2	9	2	165.047	41.647	23.195	165.451	40.31	22.143	189.34	45.78	24.62	2044.99	2049.99	2345.98	23.4018
1	3	9	3	211.293	27.341	18.721	251.162	24.852	16.876	147.534	40.546	22.262	2617.99	3111.98	1827.99	18.9348
1	1	10	5	117.268	35.432	19.638	127.841	35.015	19.224	151.972	33.567	19.059	1452.99	1583.99	1882.98	19.2846
1	2	10	6	82.806	26.749	16.108	149.067	26.597	16.208	139.463	26.758	16.477	1025.99	1846.99	1727.99	16.2875
1	3	10	7	129.052	26.279	16.064	155.927	25.806	15.89	176.023	24.514	15.744	1599	1931.99	2180.98	15.8835
1	1	11	1	85.389	69.596	30.763	116.784	64.585	31.107	108.794	54.261	32.922	1058	1446.99	1347.99	31.6617
1	2	11	2	107.26	56.527	26.219	122.03	53.583	26.767	127.679	55.25	28.45	1328.99	1511.99	1581.98	27.2211
1	3	11	3	106.131	36.895	20.352	129.859	35.768	20.09	158.671	39.168	22.087	1315	1608.99	1965.98	20.9839
1	1	12	4	106.615	54.466	27.306	130.02	58.312	28.007	122.918	50.852	27.337	1320.99	1610.99	1522.99	27.5721
1	2	12	5	138.898	60.388	27.229	131.634	57.38	27.197	145.354	57.376	27.798	1720.99	1630.99	1800.98	27.4192
1	3	12	6	151.73	45.89	24.266	130.585	39.548	21.84	148.341	46.104	24.109	1879.98	1617.99	1837.99	23.5012
1	1	13	7	90.554	54.429	24.166	130.101	50.702	24.444	126.388	51.619	24.391	1121.99	1611.99	1565.99	24.3524
1	2	13	8	113.233	58.348	24.693	155.362	53.743	25.401	163.675	53.194	25.394	1402.99	1924.99	2027.99	25.2148
1	3	13	9	146.565	46.007	22.069	142.772	45.803	21.979	184.982	42.296	22.544	1815.99	1768.99	2291.99	22.2286
1	1	14	1	152.215	54.382	25.191	167.953	54.111	25.053	154.555	50.097	24.991	1885.99	2080.99	1914.99	25.0772
1	2	14	2	183.852	33.769	20.427	184.578	32.814	20.305	177.073	39.46	23.258	2277.99	2286.98	2193.99	21.3477
1	3	14	3	156.492	16.628	13.273	186.677	16.984	13.449	249.387	17.874	13.926	1938.99	2312.99	3089.99	13.6062
1	1	15	1	108.31	39.168	21.525	154.232	37.83	20.625	152.537	37.548	20.802	1342	1910.98	1889.98	20.928
1	2	15	3	83.21	26.482	15.75	151.246	25.453	15.402	191.761	26.911	16.371	1031	1873.99	2375.98	15.912
1	3	15	4	90.231	22.376	15.146	171.827	22.24	15.625	181.027	21.574	15.242	1117.99	2128.99	2242.98	15.3724
1	1	16	1	168.84	50.335	25.304	130.424	54.068	24.955	163.837	49.642	25.367	2091.98	1616	2029.99	25.2286
1	2	16	2	204.19	25.63	17.484	169.405	26.621	17.47	167.468	32.174	19.868	2529.98	2098.98	2074.98	18.251
1	3	16	3	142.853	17.767	13.609	196.685	17.664	14.031	180.059	17.656	13.679	1769.99	2436.99	2230.99	13.7943
1	1	17	1	171.504	57.234	27.785	172.956	57.255	27.798	169.89	50.357	27.592	2124.99	2142.98	2104.99	27.7258
1	2	17	2	184.013	39.18	22.537	127.76	41.891	22.502	177.557	42.05	25.859	2279.98	1582.99	2199.99	23.7875
1	3	17	3	300.797	24.268	16.456	231.389	25.714	16.538	179.736	29.785	18.79	3726.97	2866.98	2226.99	17.101
1	1	18	1	171.665	68.681	31.742	165.774	57.046	29.898	155.282	48.606	26.577	2126.98	2053.99	1923.99	29.57
1	2	18	2	247.208	47.845	27.303	167.549	66.249	31.27	156.25	71.469	32.333	3062.99	2075.99	1935.99	29.9283
1	3	18	3	377.147	25.795	17.82	276.343	34.509	19.99	185.95	45.223	25.26	4672.97	3423.98	2303.98	20.3851
2	1	1	1	126.469	118.034	40.822	101.369	122.181	42.854	110.085	116.063	45.803	1566.99	1255.99	1363.99	43.1045
2	2	1	2	137.364	57.986	27.44	128.809	104.683	38.574	149.471	101.7	39.057	1701.98	1595.99	1851.99	35.4758
2	3	1	4	240.993	27.562	17.595	149.632	57.945	30.366	172.392	55.286	30.502	2985.98	1853.99	2135.99	25.7376
2	1	2	1	121.626	116.035	43.303							1506.99	0	0	43.3318
2	2	2	2	167.953	97.346	39.914							2080.99	0	0	39.9332
2	3	2	3	182.722	54.636	29.984							2263.98	0	0	29.9973
2	1	3	1	111.699	103.209	37.607	127.034	115.717	45.037	112.991	115.329	45.783	1383.99	1573.99	1399.99	43.0708
2	2	3	2	140.754	100.13	36.205	133.571	97.623	37.442	165.289	90.419	38.296	1743.99	1654.99	2047.98	37.3772
2	3	3	3	182.238	85.135	35.298	139.866	38.387	21.743	175.62	42.78	23.867	2257.99	1732.98	2175.99	28.1079
2	1	4	4	133.733	113.355	46.123	118.64	129.786	48.056	124.613	123.409	50.41	1657	1469.99	1544	48.1811
2	2	4	5	184.74	87.661	38.797	190.228	85.435	40.658	168.195	86.491	40.955	2288.99	2356.99	2083.99	40.1284
2	3	4	6	158.187	40.13	23.042	172.795	49.198	29.629	188.856	51.01	29.686	1959.99	2140.99	2339.99	27.8125
2	1	5	7	137.768	122.153	49.672	151.972	71.972	33.415	144.305	71.533	33.927	1706.99	1882.98	1787.99	39.4556
2	2	5	8	174.329	87.207	40.506							2159.99	0	0	40.5248
2	3	5	9	193.133	49.032	29.616							2392.98	0	0	29.6284
2	1	6	10	158.913	82.483	33.856	124.451	113.056	50.025	133.006	105.633	52.59	1968.98	1541.99	1647.99	45.4852
2	2	6	11	206.531	71.091	31.046	167.307	69.426	32.172	151.085	69.802	32.605	2558.99	2072.99	1871.99	31.8606
2	3	6	12	245.109	48.575	24.755	129.536	39.296	22.603	165.289	40.535	22.421	3036.98	1604.99	2047.98	23.5512
2	1	7	13	121.626	87.411	36.536	134.782	83.406	42.294	157.541	78.986	41.491	1506.99	1669.99	1951.98	40.371
2	2	7	14	184.659	47.347	25.783	143.982	69.837	34.305	114.605	80.592	32.645	2287.98	1783.98	1419.99	30.5736
2	3	7	15	216.458	38.962	20.927	132.603	66.324	31.968	178.525	56.019	30.367	2681.98	1642.99	2211.98	27.3597
2	1	8	16	174.329	77.969	40.398	137.284	84.101	39.667	144.305	80.126	40.978	2159.99	1700.99	1787.99	40.3648
2	2	8	17	179.897	64.51	33.875	144.225	77.489	32.502	126.227	78.401	32.796	2228.98	1786.99	1563.99	33.1386
2	3	8	18	206.45	46.5	30.34	124.048	60.09	28.722	133.652	57.399	29.217	2557.98	1536.99	1655.99	29.5926
2	1	9	19	162.626	79.952	38.77	142.61	84.458	37.782	133.975	84.463	37.835	2014.99	1766.98	1659.99	38.1668
2	2	9	20	199.832	65.614	33.111	142.449	53.152	26.796	183.045	50.726	27.156	2475.98	1764.99	2267.99	29.4739
2	3	9	21	190.631	52.005	27.659	158.106	58.514	28.745	201.769	54.777	28.728	2361.98	1958.98	2499.98	28.3673
2	1	10	1	143.498	87.012	36.678	145.839	87.694	35.952	139.786	87.352	35.655	1777.99	1806.99	1731.99	36.1006
2	2	10	2	192.246	41.938	22.034	133.248	46.417	22.912				2381.99	1650.99	0	22.4003
2	3	10	3	301.604	36.271	20.206	166.096	39.512	20.489				3736.97	2057.98	0	20.3087
2	1	11	4	222.672	64.831	29.264	140.916	69.872	29.06	114.928	65.953	29.148	2758.98	1745.99	1423.99	29.1762
2	2	11	5	250.032	55.356	28.877	174.571	62.433	28.771	179.817	62.141	30.66	3097.98	2162.99	2227.99	29.3887
2	3	11	6	282.961	50.533	26.899	207.419	55.336	26.956	201.769	57.33	27.15	3505.98	2569.99	2499.98	26.9895
2	1	12	7	172.472	68.619	35.356	141.158	78.696	34.794	131.069	79.65	34.912	2136.98	1748.99	1623.99	35.0477
2	2	12	8	228.08	40.621	21.673	165.935	45.818	21.798	169.163	46.651	22.341	2825.98	2055.99	2095.98	21.9123
2	3	12	9	321.701	41.239	23.852	234.536	45.992	23.739	201.769	47.941	23.951	3985.98	2905.98	2499.98	23.8435
2	1	13	1	153.909	71.765	32.29	150.923	71.918	32.732	153.99	71.566	32.442	1906.98	1869.98	1907.99	32.4869
2	2	13	2	196.039	70.787	33.09	157.138	75.742	33.092	159.801	76.108	32.548	2428.99	1946.99	1979.99	32.9227
2	3	13	3	198.218	51.726	27.724	146.404	59.749	28.291	152.295	55.986	27.716	2455.98	1813.99	1886.98	27.8898
2	1	14	4	233.326	58.087	33.397	144.709	66.869	35.229	141.077	65.828	35.397	2890.98	1792.99	1747.99	34.4643
2	2	14	5	191.035	59.37	32.072	137.364	62.437	29.791	157.218	69.4	32.779	2366.99	1701.98	1947.98	31.6788
2	3	14	6	168.76	61.654	29.109	116.703	73.658	31.617	165.209	58.554	28.332	2090.99	1445.99	2046.99	29.5026
2	1	15	1	159.075	57.636	29.958	126.63	61.122	30.439	174.49	57.05	29.867	1970.99	1568.99	2161.99	30.0568
2	2	15	2	205.401	54.974	29.846	150.52	59.951	30.376	154.636	60.947	30.161	2544.98	1864.99	1915.99	30.0985
2	3	15	3	195.232	52.296	26.613	132.845	57.512	26.76	149.067	53.31	27.682	2418.99	1645.99	1846.99	26.992
2	1	16	4	158.913	56.968	29.695	129.455	62.034	30.009	135.589	61.712	29.986	1968.98	1603.99	1679.99	29.8843
2	2	16	5	184.821	56.672	28.053	126.388	62.817	28.536	164.886	58.633	28.146	2289.99	1565.99	2042.99	28.2141
2	3	16	6	222.43	51.426	26.139	141.642	58.071	26.062	149.148	57.972	26.044	2755.98	1754.99	1847.99	26.0902
2	1	17	1	109.924	70.764	31.701	141.561	67.287	31.386	124.935	68.443	31.887	1361.99	1753.99	1547.98	31.645
2	2	17	2	188.049	63.196	29.931	158.994	65.938	30.333	172.23	64.365	29.707	2329.99	1969.99	2133.99	29.9808
2	3	17	3	180.543	49.563	25.896	145.112	51.429	26.228	177.88	50.189	25.72	2236.99	1797.98	2203.99	25.9303
2	1	18	4	133.49	68.671	30.988	155.039	64.875	31.006	139.14	67.021	30.741	1653.98	1920.98	1723.99	30.9144
2	2	18	5	163.998	54.52	29.012							2031.99	0	0	29.0263
2	3	18	6	170.051	23.454	15.715							2106.99	0	0	15.7225
3	1	1	1	156.734	65.669	27.972	118.963	70.569	27.423	104.274	70.541	28.321	1941.98	1473.99	1291.99	27.8981
3	2	1	2	182.48	68.336	31.87	126.388	76.391	31.963	139.14	72.049	32.444	2260.99	1565.99	1723.99	32.0755
3	3	1	3	214.279	42.863	23.508	147.049	48.012	23.903	149.471	54.484	27.154	2654.99	1821.98	1851.99	24.7399
3	1	2	4	170.939	64.695	29.991	111.78	67.949	29.21	105.243	69.448	28.89	2117.99	1384.99	1303.99	29.4713
3	2	2	5	212.987	51.152	27.539	162.787	62.637	28.674	143.982	64.611	28.877	2638.98	2016.98	1783.98	28.2717
3	3	2	6	296.762	36.277	21.369	162.303	43.172	21.919	149.148	44.518	21.657	3676.98	2010.99	1847.99	21.5876
3	1	3	7	151.408	62.604	29.762	110.569	63.196	30.016	113.959	61.606	30.181	1875.99	1369.99	1411.99	29.9642
3	2	3	8	189.986	44.838	25.157	112.668	60.131	27.411	143.982	56.279	27.32	2353.99	1395.99	1783.98	26.4452
3	3	3	9	288.853	35.607	21.753	146.404	42.837	22.302	154.636	43.353	22.112	3578.98	1813.99	1915.99	21.9846
3	1	4	10	122.191	65.188	28.563	134.055	63.983	28.614	95.558	63.035	29.713	1513.99	1660.98	1183.99	28.8991
3	2	4	11	150.923	52.805	24.977	178.767	51.37	24.786	112.991	59.143	27.174	1869.98	2214.98	1399.99	25.4804
3	3	4	12	164.079	39.122	20.288	189.259	38.469	19.973	154.636	43.484	22.143	2032.99	2344.98	1915.99	20.7566
3	1	5	13	123.483	42.186	21.48	119.286	40.572	21.14	164.966	37.849	20.351	1529.99	1477.99	2043.98	20.9294
3	2	5	14	198.46	27.642	17.422	142.853	25.711	16.133	138.494	28.794	18.186	2458.98	1769.99	1715.99	17.2772
3	3	5	15	269.079	18.825	14.502	172.714	21.175	14.869	139.14	20.531	14.722	3333.98	2139.98	1723.99	14.6647
3	1	6	16	156.25	32.71	18.627	164.563	32.389	18.608	123.321	36.493	19.618	1935.99	2038.99	1527.99	18.9004
3	2	6	17	163.029	22.378	15.309	127.841	23.23	15.604	128.164	23.801	15.62	2019.98	1583.99	1587.99	15.4948
3	3	6	18	227.434	17.185	14.422	184.901	19.517	14.832	128.164	19.176	14.748	2817.98	2290.98	1587.99	14.6408
3	1	7	19	137.687	35.536	19.5	109.036	39.554	20.733	134.943	37.977	20.524	1705.99	1350.99	1671.99	20.2216
3	2	7	20	163.837	34.826	20.268	156.331	33.588	19.28	171.1	33.828	19.222	2029.99	1936.99	2119.98	19.5952
3	3	7	21	176.992	29.567	17.948	239.863	27.545	17.713	210.163	28.477	17.857	2192.99	2971.98	2603.99	17.8279
3	1	8	22	132.361	33.501	19.163	131.634	36.346	19.33	119.447	35.943	19.044	1640	1630.99	1479.99	19.1836
3	2	8	23	173.118	30.685	17.878	197.33	29.823	17.963	197.249	29.991	18.062	2144.99	2444.98	2443.98	17.9716
3	3	8	24	250.032	28.422	17.724	220.897	28.639	17.759	249.871	28.377	17.419	3097.98	2736.99	3095.98	17.6297
3	1	9	25	171.342	34.698	21.297	136.235	32.908	19.185	109.036	32.795	19.1	2122.98	1688	1350.99	20.0594
3	2	9	26	147.534	23.789	16.576	185.224	24.52	16.526	149.793	23.915	16.357	1827.99	2294.99	1855.98	16.4891
3	3	9	27	233.729	20.225	15.67	239.944	22.298	15.914	166.903	23.366	16.199	2895.98	2972.98	2067.98	15.9006
3	1	10	28	175.862	31.956	18.931	161.657	34.313	19.226	123.563	32.158	18.799	2178.99	2002.98	1530.99	18.9999
3	2	10	29	179.736	28.938	18.264	190.793	25.56	16.831	165.289	29.375	18.381	2226.99	2363.99	2047.98	17.8042
3	3	10	30	84628.1	7.373	10.945	218.879	22.004	16.014	201.769	24.359	16.432	1.04857e+06	2711.98	2499.98	10.9773
3	1	11	31	136.719	34.162	19.613	141.642	35.217	20.428	166.903	34.586	20.227	1693.99	1754.99	2067.98	20.1052
3	2	11	32	201.688	29.437	18.881	183.126	25.634	16.677	215.328	26.161	16.531	2498.98	2268.99	2667.98	17.3989
3	3	11	33	258.264	23.342	16.427	294.583	20.686	15.95	296.358	21.277	15.91	3199.97	3649.98	3671.97	16.0827
3	1	12	34	139.786	34.563	19.319	129.536	35.948	19.573	140.754	33.752	19.099	1731.99	1604.99	1743.99	19.3247
3	2	12	35	181.35	30.457	20.128	195.07	29.411	19.816	154.636	32.258	20.46	2246.98	2416.98	1915.99	20.1117
3	3	12	36	202.415	21.661	16.674	248.741	22.145	16.323	176.265	24.429	17.024	2507.99	3081.98	2183.98	16.6356
3	1	13	37	170.051	35.47	20.219	183.045	34.769	19.592	149.471	34.114	19.46	2106.99	2267.99	1851.99	19.7676
3	2	13	38	190.793	25.865	17.027	241.881	25.137	16.928	167.549	27.404	17.204	2363.99	2996.98	2075.99	17.0369
3	3	13	39	207.822	22.348	15.693	282.154	21.042	15.536	218.879	22.497	15.584	2574.98	3495.98	2711.98	15.597
3	1	14	40	210.243	33.129	19.231	180.301	33.189	19.209	180.139	33.506	19.428	2604.98	2233.99	2231.98	19.2865
3	2	14	41	191.6	26.21	16.552	195.877	26.092	16.53	227.434	25.74	16.429	2373.99	2426.98	2817.98	16.4996
3	3	14	42	236.877	22.009	15.287	348.253	19.625	14.705	258.587	20.881	14.968	2934.98	4314.97	3203.98	14.9509
3	1	15	43	173.521	35.007	18.562	165.289	35.002	18.841	183.045	33.377	18.714	2149.98	2047.98	2267.99	18.704
3	2	15	44	183.448	27.307	17.042	245.835	24.564	15.78	183.045	25.025	15.745	2272.98	3045.97	2267.99	16.1582
3	3	15	45	214.037	22.535	16.003	411.609	19.471	15.309	253.099	22.176	16.018	2651.99	5099.97	3135.98	15.6861
3	1	16	46	167.71	37.48	19.36	135.508	34.276	18.785	156.896	33.923	18.99	2077.98	1678.99	1943.99	19.066
3	2	16	47	217.023	27.738	17.36	226.466	25.44	16.529	206.612	25.491	16.34	2688.98	2805.99	2559.99	16.7522
3	3	16	48	279.168	21.832	15.779	355.033	19.796	15.441	181.108	24.168	16.327	3458.98	4398.97	2243.99	15.7572
3	1	17	49	185.143	38.063	20.226	190.793	37.134	19.746	185.95	36.609	19.98	2293.98	2363.99	2303.98	19.9826
3	2	17	50	178.525	36.827	19.728	188.856	29.83	18.284	193.053	29.803	18.363	2211.98	2339.99	2391.99	18.7826
3	3	17	51	219.848	28.643	18.1	261.493	24.898	17.571	230.178	26.952	17.403	2723.99	3239.98	2851.98	17.6825
3	1	18	1	217.749	30.235	18.474	160.608	33.419	19.514	129.132	33.809	19.93	2697.98	1989.98	1599.99	19.1838
3	2	18	2	204.997	24.643	16.657	164.805	30.025	17.469	149.471	31.077	17.476	2539.98	2041.99	1851.99	17.1551
3	3	18	3	209.033	19.947	15.605	239.54	23.004	16.299	159.801	26.058	16.636	2589.99	2967.98	1979.99	16.1544
4	1	1	1	134.54	84.728	35.62	139.059	83.619	36.157	113.959	75.933	35.301	1666.99	1722.99	1411.99	35.7206
4	2	1	2	150.278	87.638	36.411	124.855	93.688	35.24	102.66	98.272	36.578	1861.99	1546.99	1271.99	36.0741
4	3	1	3	185.87	62.93	28.206	158.268	66.334	27.755	159.801	69.527	29.419	2302.99	1960.99	1979.99	28.4573
4	1	2	4	191.842	93.194	50.893	150.681	109.895	48.13	129.778	108.358	51.788	2376.98	1866.99	1607.99	50.2798
4	2	2	5	165.128	100.002	42.149	155.039	98.362	42.038	123.321	106.613	42.161	2045.99	1920.98	1527.99	42.1136
4	3	2	6	169.89	66.489	32.647	153.425	60.521	32.569	183.045	65.168	32.631	2104.99	1900.99	2267.99	32.6176
4	1	3	7	199.429	85.987	40.598	159.155	94.749	39.375	143.982	84.525	43.557	2470.99	1971.98	1783.98	41.0921
4	2	3	8	174.086	102.888	47.851	153.748	107.173	47.965	151.085	99.557	51.352	2156.98	1904.99	1871.99	49.0182
4	3	3	9	197.572	72.739	37.846	164.159	78.608	36.605	179.817	80.358	38.205	2447.98	2033.98	2227.99	37.5949
4	1	4	10	146.323	89.831	37.024	165.37	86.63	37.509	145.597	82.287	40.213	1812.99	2048.99	1803.99	38.2396
4	2	4	11	165.37	92.549	44.918	152.537	96.953	44.097	165.289	93.321	44.489	2048.99	1889.98	2047.98	44.5133
4	3	4	12	185.305	71.551	37.473	186.838	71.817	37.186	183.045	77.758	37.224	2295.99	2314.98	2267.99	37.2945
4	1	5	13	152.618	65.978	29.539	170.212	62.578	29.569	138.817	62.492	30.795	1890.99	2108.98	1719.99	29.9331
4	2	5	14	187.887	76.349	37.228	151.488	77.8	37.952	173.683	71.17	37.479	2327.98	1876.99	2151.99	37.5279
4	3	5	15	210.647	62.882	31.186	177.557	71.137	30.494	201.769	71.375	32.175	2609.98	2199.99	2499.98	31.3234
4	1	6	16	164.321	51.875	24.153	128.083	54.369	24.866	118.802	56.147	24.795	2035.99	1586.99	1472	24.5628
4	2	6	17	181.027	62.689	29.222	122.514	59.436	28.41	139.14	58.002	28.071	2242.98	1517.99	1723.99	28.64
4	3	6	18	251.889	60.812	33.331	180.785	66.385	27.555	177.88	66.895	27.365	3120.99	2239.98	2203.99	30.0223
4	1	7	19	171.423	65.324	36.733	140.593	73.065	36.554	107.825	72.107	37.309	2123.99	1741.99	1335.99	36.8222
4	2	7	20	183.287	45.816	22.722	152.86	43.019	22.08	140.431	54.126	27.669	2270.99	1893.98	1739.99	24.0939
4	3	7	21	159.317	40.159	21.276	149.228	40.6	20.615	177.88	36.031	19.278	1973.99	1848.98	2203.99	20.3603
4	1	8	22	170.455	54.031	28.529	138.252	58.382	28.531	124.935	59.614	28.694	2111.99	1712.99	1547.98	28.5773
4	2	8	23	202.415	43.597	22.135	131.553	46.06	22.713	180.785	44.371	22.316	2507.99	1629.98	2239.98	22.3474
4	3	8	24	244.06	31.974	19.008	132.683	36.241	19.438	196.604	33.32	19.55	3023.98	1643.99	2435.99	19.295
4	1	9	1	169.405	43.354	22.329	129.778	49.092	23.451	156.896	46.432	23.018	2098.98	1607.99	1943.99	22.8899
4	2	9	2	204.432	47.612	23.3	158.348	50.658	23.523	172.392	49.567	23.658	2532.98	1961.98	2135.99	23.4818
4	3	9	3	300.394	36.868	21.931	139.14	36.701	20.944	209.194	37.545	21.481	3721.98	1723.99	2591.98	21.5776
4	1	10	4	163.675	44.656	23.399	122.756	42.954	21.578	133.329	44.49	22.026	2027.99	1520.99	1651.99	22.4445
4	2	10	5	260.766	40.976	22.735	162.707	48.332	24.063	203.06	46.003	23.517	3230.97	2015.99	2515.98	23.3397
4	3	10	6	280.136	29.873	18.34	181.915	35.094	20.446	248.58	36.153	20.973	3470.98	2253.99	3079.99	19.8361
4	1	11	1	171.504	40.097	21.603	145.193	41.062	22.025	149.148	39.707	21.5	2124.99	1798.99	1847.99	21.7027
4	2	11	2	188.856	38.012	20.617	124.532	40.226	20.895	225.013	36.661	20.287	2339.99	1542.99	2787.98	20.5448
4	3	11	3	231.066	29.225	18.208	163.998	29.865	18.271	257.942	30.171	18.813	2862.98	2031.99	3195.98	18.465
4	1	12	4	161.415	43.796	21.666	148.26	44.678	21.932	145.597	41.123	21.639	1999.98	1836.99	1803.99	21.7444
4	2	12	5	197.33	44.796	23.265	185.143	47.339	22.769	188.21	47.858	23.051	2444.98	2293.98	2331.98	23.0344
4	3	12	6	209.033	27.042	18.805	258.991	29.397	18.538	188.21	32.976	19.812	2589.99	3208.98	2331.98	18.9959
4	1	13	7	122.514	45.668	23.098	120.739	44.561	23.024	148.825	40.859	22.704	1517.99	1496	1843.99	22.9263
4	2	13	8	210.486	42.158	21.358	199.509	43.014	21.713	143.982	45.693	22.313	2607.99	2471.98	1783.98	21.7373
4	3	13	9	195.312	31.529	18.39	240.912	31.809	19.124	185.95	34.624	20.587	2419.98	2984.98	2303.98	19.3506
4	1	14	10	103.709	44.252	23.641	145.919	44.541	23.097	130.101	37.523	20.626	1284.99	1807.98	1611.99	22.4365
4	2	14	11	215.247	38.644	21.641	222.35	38.681	21.389	178.525	39.216	22.178	2666.98	2754.99	2211.98	21.708
4	3	14	12	259.798	32.214	18.795	304.752	30.795	18.699	188.21	36.42	19.635	3218.98	3775.98	2331.98	18.9701
4	1	15	13	119.689	46.845	22.976	162.061	45.26	22.666	128.487	39.22	20.52	1482.99	2007.99	1592	22.1099
4	2	15	14	200.478	47.338	22.843	246.239	44.814	22.664	188.21	48.896	23.413	2483.99	3050.98	2331.98	22.9447
4	3	15	15	169.244	38.292	20.955	206.047	33.08	18.733	222.753	37.782	20.142	2096.99	2552.99	2759.98	19.9069
4	1	16	16	120.577	48.615	22.276	150.923	45.801	23.313	123.321	42.465	21.803	1493.99	1869.98	1527.99	22.534
4	2	16	17	146.404	46.614	21.428	221.058	43.399	21.495	140.431	48.336	22.969	1813.99	2738.98	1739.99	21.8935
4	3	16	18	212.423	42.825	21.624	322.024	38.149	20.396	207.903	40.938	20.366	2631.99	3989.98	2575.99	20.7465
4	1	17	19	132.441	43.322	20.653	180.624	40.385	20.677	123.321	42.465	21.803	1640.99	2237.99	1527.99	20.9941
4	2	17	20	48.182	37.092	18.853	189.34	34.104	18.61	140.431	48.336	22.969	596.991	2345.98	1739.99	20.3676
4	3	17	21	53.106	23.55	16.621	171.988	30.412	19.136	207.903	40.938	20.366	658	2130.99	2575.99	19.4551
4	1	18	22	130.989	42.259	21.228	165.774	40.098	21.089	200.478	37.382	20.799	1623	2053.99	2483.99	21.0095
4	2	18	23	69.731	29.722	17.96	198.218	34.568	19.049	212.1	31.142	18.212	863.99	2455.98	2627.99	18.5265
4	3	18	24	92.814	23.248	15.126	203.141	31.478	18.911	174.651	23.183	15.869	1150	2516.98	2163.98	17.1161
5	1	1	1	149.39	48.589	21.408	109.036	51.884	21.495	143.982	48.594	21.723	1850.99	1350.99	1783.98	21.5447
5	2	1	2	148.986	43.228	19.323	111.699	44.811	19.23	138.817	42.725	18.973	1845.98	1383.99	1719.99	19.176
5	3	1	3	173.279	36.543	18.248	131.876	37.249	18.261	143.982	38.063	18.292	2146.98	1633.99	1783.98	18.2659
5	1	2	4	159.317	49.797	24.803	101.53	55.596	24.636	123.967	52.229	24.605	1973.99	1257.99	1535.99	24.6953
5	2	2	5	144.225	44.603	22.205	114.363	46.43	22.357	149.471	44.329	22.085	1786.99	1416.99	1851.99	22.2039
5	3	2	6	203.303	32.286	19.218	124.855	33.85	19.549	188.21	32.34	19.4	2518.99	1546.99	2331.98	19.3648
5	1	3	7	143.902	52.784	25.337	129.132	54.693	24.943	143.66	52.765	25.289	1782.99	1599.99	1779.99	25.1989
5	2	3	8	143.417	41.889	21.814	125.985	42.256	21.904	154.636	41.127	21.548	1776.98	1560.99	1915.99	21.7443
5	3	3	9	141.884	31.637	21.082	139.544	32.785	19.838	185.305	31.403	19.896	1757.99	1729	2295.99	20.2469
5	1	4	1	138.333	39.805	27.398	140.189	38.176	27.489	133.652	38.556	27.771	1713.99	1736.99	1655.99	27.5503
5	2	4	2	187	25.209	21.25	111.134	27.081	21.739	148.825	26.831	21.846	2316.99	1376.99	1843.99	21.5718
5	3	4	3	152.941	16.639	16.605	135.347	16.822	16.839	196.604	15.151	15.703	1894.99	1676.99	2435.99	16.3124
5	1	5	1	192.972	49.669	26.029	134.862	56.349	25.587	159.801	52.785	26.06	2390.99	1670.98	1979.99	25.9177
5	2	5	2	249.952	37.759	21.124	149.793	41.294	21.851	165.289	40.743	21.486	3096.99	1855.98	2047.98	21.4247
5	3	5	3	253.503	26.58	17.218	129.132	28.513	17.933	236.312	26.113	17.096	3140.98	1599.99	2927.98	17.3235
5	1	6	4	200.316	43.614	24.14	120.981	47.348	24.694	154.636	44.267	23.943	2481.98	1498.99	1915.99	24.2185
5	2	6	5	213.23	36.425	21.923	132.199	47.074	22.669	180.139	42.599	22.973	2641.99	1637.99	2231.98	22.4754
5	3	6	6	276.827	21.119	15.858	161.657	29.262	17.421	216.619	27.659	17.174	3429.98	2002.98	2683.98	16.6938
5	1	7	7	246.4	35.852	21.254	130.908	40.061	22.297	170.455	38.345	22.141	3052.98	1621.99	2111.99	21.7845
5	2	7	8	269.644	34.846	20.32	160.931	39.895	20.84	190.47	38.409	20.782	3340.98	1993.99	2359.98	20.5979
5	3	7	9	293.13	26.469	17.136	189.582	29.164	17.333	198.541	28.563	17.365	3631.98	2348.98	2459.99	17.2579
5	1	8	10	270.128	27.86	17.683	147.13	29.41	18.338	184.982	27.928	17.956	3346.97	1822.99	2291.99	17.9287
5	2	8	11	263.995	30.189	19.064	142.61	34.885	20.108	183.045	32.671	19.792	3270.98	1766.98	2267.99	19.5475
5	3	8	12	290.225	22.243	15.814	208.71	22.874	16.252	224.69	23.537	16.162	3595.98	2585.98	2783.98	16.0496
5	1	9	1	175.781	27.987	17.418	105.808	29.161	17.582	152.053	26.617	17.145	2177.98	1311	1883.99	17.3631
5	2	9	2	205.966	32.204	19.691	113.798	35.808	20.379	164.966	33.975	19.753	2551.99	1409.99	2043.98	19.8756
5	3	9	3	336.874	21.586	16.529	159.075	26.556	17.617	196.281	25.93	17.194	4173.98	1970.99	2431.98	16.9736
5	1	10	4	199.267	27.732	17.112	155.282	29.2	17.423	134.298	24.826	15.83	2468.98	1923.99	1664	16.871
5	2	10	5	222.188	29.055	18.602	159.317	31.611	19.142	138.171	28.753	18.81	2752.98	1973.99	1711.98	18.8242
5	3	10	6	345.025	21.238	15.974	184.982	24.795	16.781	188.21	26.207	17.246	4274.97	2291.99	2331.98	16.5242
5	1	11	7	140.431	26.197	16.349	145.112	26.417	16.357	159.801	25.284	16.294	1739.99	1797.98	1979.99	16.3319
5	2	11	8	200.558	22.171	15.469	158.268	22.75	15.644	178.525	21.643	15.192	2484.98	1960.99	2211.98	15.4296
5	3	11	9	177.476	14.779	12.828	170.293	15.479	13.042	185.305	14.74	12.778	2198.98	2109.99	2295.99	12.8795
5	1	12	10	148.502	25.982	16.528	166.984	26.715	16.554	109.117	23.402	15.428	1839.99	2068.99	1351.99	16.2629
5	2	12	11	156.815	28.084	18.127	160.447	30.601	17.633	113.959	25.656	16.877	1942.99	1987.99	1411.99	17.6197
5	3	12	12	299.264	18.833	14.837	206.773	21.987	15.368	145.597	21.36	16.015	3707.98	2561.98	1803.99	15.2756
5	1	13	13	149.309	26.499	16.292	171.746	28.112	16.516	113.636	25.303	16.313	1849.99	2127.99	1407.99	16.3863
5	2	13	14	157.461	26.025	17.214	134.217	27.465	17.728	133.329	24.628	16.364	1950.99	1662.99	1651.99	17.1184
5	3	13	15	274.729	21.212	15.743	189.744	22.892	16.342	143.982	22.345	15.551	3403.98	2350.99	1783.98	15.8875
5	1	14	16	162.384	25.628	16.069	150.6	26.555	16.377	112.991	26.099	16.62	2011.99	1865.98	1399.99	16.3255
5	2	14	17	188.13	23.117	15.681	134.862	24.299	16.089	109.117	23.124	15.757	2330.99	1670.98	1351.99	15.8285
5	3	14	18	346.074	18.445	14.577	202.495	18.916	14.713	148.825	20.223	15.164	4287.97	2508.98	1843.99	14.7435
5	1	15	1	161.98	26.059	16.386	117.107	27.828	17.134	123.321	27.318	16.717	2006.98	1450.99	1527.99	16.7079
5	2	15	2	193.053	21.617	14.99	119.447	22.461	15.265	144.628	21.489	14.863	2391.99	1479.99	1791.99	15.0225
5	3	15	3	219.686	15.634	13.084	131.473	17.782	14.377	159.801	17.639	14.229	2721.98	1628.99	1979.99	13.7879
5	1	16	4	165.209	25.049	16.366	149.39	26.737	16.26	138.494	26.731	16.285	2046.99	1850.99	1715.99	16.3064
5	2	16	5	173.602	24.795	17.226	139.544	25.231	17.142	154.636	23.073	16.569	2150.98	1729	1915.99	16.9863
5	3	16	6	264.64	16.764	13.635	194.425	18.855	14.406	170.132	21.742	15.873	3278.97	2408.99	2107.99	14.5068
5	1	17	7	168.114	26.847	17.33	147.049	27.56	17.36	160.124	27.838	17.418	2082.99	1821.98	1983.99	17.369
5	2	17	8	159.963	21.964	15.381	143.417	22.952	15.316	175.297	22.545	15.74	1981.99	1776.98	2171.99	15.4942
5	3	17	9	316.213	16.118	13.264	145.112	18.043	14.16	170.132	17.419	13.689	3917.98	1797.98	2107.99	13.5892
5	1	18	10	127.034	26.745	16.605	146.807	28.22	17.129	114.605	26.118	16.454	1573.99	1818.99	1419.99	16.7611
5	2	18	11	180.624	31.559	19.066	194.909	32.441	18.888	190.47	31.253	19.22	2237.99	2414.99	2359.98	19.057
5	3	18	12	225.174	28.187	17.28	292	26.145	16.908	216.619	28.963	17.131	2789.98	3617.97	2683.98	17.0887
6	1	1	1	212.826	69.961	31.801	163.837	76.242	31.032	149.471	76.222	31.572	2636.98	2029.99	1851.99	31.4982
6	2	1	2	225.174	58.894	31.14							2789.98	0	0	31.1512
6	3	1	3	313.549	91.399	49.791							3884.97	0	0	49.8038
6	1	2	4	196.2	73.224	30.731	106.131	59.779	25.992	138.171	54.663	25.549	2430.98	1315	1711.98	28.0743
6	2	2	5	360.763	99.6	48.96							4469.97	0	0	48.971
6	3	2	6	265.447	80.972	36.751							3288.97	0	0	36.7622
6	1	3	7	176.185	59.953	26.842	109.117	64.791	27.492	128.648	63.336	27.532	2182.99	1351.99	1593.99	27.2298
6	2	3	8	191.761	69.383	31.139							2375.98	0	0	31.1521
6	3	3	9	234.779	78.147	37.914							2908.99	0	0	37.927
6	1	4	10	157.461	59.441	29.267	140.512	61.322	29.244	154.313	59.196	29.503	1950.99	1740.99	1911.99	29.3406
6	2	4	11	202.334	47.389	22.861							2506.98	0	0	22.8701
6	3	4	12	166.661	44.348	24.199							2064.98	0	0	24.2107
6	1	5	13	160.447	52.371	26.239	147.614	53.482	25.931	159.801	52.462	25.979	1987.99	1828.99	1979.99	26.0534
6	2	5	14	143.498	44.186	21.335							1777.99	0	0	21.347
6	3	5	15	242.123	52.68	27.386							2999.98	0	0	27.3951
6	1	6	1	212.826	69.961	31.801	176.104	46.618	23.71	174.974	47.869	23.486	2636.98	2181.99	2167.98	26.989
6	2	6	2	225.174	58.894	31.14	131.069	57.731	26.816	184.982	58.955	27.875	2789.98	1623.99	2291.99	29.0373
6	3	6	3	313.549	91.399	49.791	185.143	64.46	29.661	152.053	63.454	29.684	3884.97	2293.98	1883.99	40.6301
6	1	7	4	196.2	73.224	30.731	121.465	64.642	30.171	130.101	64.106	30.031	2430.98	1504.99	1611.99	30.3774
6	2	7	5	360.763	99.6	48.96	139.14	70.539	32.245	123.321	66.091	31.819	4469.97	1723.99	1527.99	42.6637
6	3	7	6	265.447	80.972	36.751	214.36	58.596	28.552	188.21	61.189	28.096	3288.97	2655.99	2331.98	31.9485
6	1	8	7	176.185	59.953	26.842	142.61	71.08	31.518	124.613	72.835	32.143	2182.99	1766.98	1544	29.9353
6	2	8	8	191.761	69.383	31.139	173.037	94.627	40.306	144.305	99.897	39.927	2375.98	2143.98	1787.99	37.0034
6	3	8	9	234.779	78.147	37.914	231.308	68.091	33.546	191.439	73.569	33.334	2908.99	2865.98	2371.99	35.1093
6	1	9	10	157.461	59.441	29.267	156.815	61.784	28.615	113.798	56.031	27.024	1950.99	1942.99	1409.99	28.4459
6	2	9	11	202.334	47.389	22.861	176.75	76.895	34.624	143.66	80.633	33.951	2506.98	2189.99	1779.99	30.4038
6	3	9	12	166.661	44.348	24.199	211.858	58.206	28.581	175.62	67.289	31.283	2064.98	2624.99	2175.99	28.2591
6	1	10	13	160.447	52.371	26.239	156.411	83.114	37.258	133.652	87.853	36.375	1987.99	1937.98	1655.99	33.4616
6	2	10	14	143.498	44.186	21.335	162.061	99.037	38.903	138.494	104.787	37.537	1777.99	2007.99	1715.99	33.7476
6	3	10	15	242.123	52.68	27.386	177.476	88.769	34.199	177.88	89.792	34.143	2999.98	2198.98	2203.99	31.5973
6	1	11	1	244.867	54.271	29.047	195.797	52.457	27.016	143.982	57.339	27.234	3033.98	2425.99	1783.98	27.9369
6	2	11	2	298.941	46.123	24.675	205.885	55.782	28.314	164.966	61.974	27.732	3703.98	2550.98	2043.98	26.6004
6	3	11	3	328.803	32.44	19.838	199.025	39.107	21.157	165.289	41.427	21.168	4073.98	2465.98	2047.98	20.5445
6	1	12	4	247.45	52.035	26.931	124.29	56.686	26.756	120.093	57.281	27.017	3065.99	1539.99	1487.99	26.9079
6	2	12	5	319.764	45.178	25.129	165.854	57.353	27.422	159.801	55.997	27.228	3961.98	2054.98	1979.99	26.2609
6	3	12	6	336.712	33.362	19.702	200.639	38.584	21.032	165.289	39.311	21.163	4171.97	2485.98	2047.98	20.4372
6	1	13	7	165.935	56.154	26.127	167.953	55.556	25.042	118.802	54.722	26.79	2055.99	2080.99	1472	25.908
6	2	13	8	296.358	75.961	38.686	153.425	88.872	33.182	139.14	90.379	33.262	3671.97	1900.99	1723.99	36.0747
6	3	13	9	284.172	69.272	39.166	174.248	91.599	37.75	160.124	95.536	36.432	3520.98	2158.99	1983.99	38.0762
6	1	14	10	211.696	40.066	21.506	150.6	43.987	21.66	138.817	41.742	22.125	2622.98	1865.98	1719.99	21.7253
6	2	14	11	172.311	33.425	18.538	138.898	38.055	20.282	154.636	35.502	19.575	2134.99	1720.99	1915.99	19.4155
6	3	14	12	256.812	32.874	18.647	153.183	32.841	18.466	102.902	31.643	18.252	3181.98	1897.99	1274.99	18.5144
6	1	15	13	228.322	63.236	32.74	164.966	67.409	33.504	144.628	67.232	34.814	2828.98	2043.98	1791.99	33.5424
6	2	15	14	330.256	60.157	32.531	186.435	73.307	31.009	138.494	79.124	29.993	4091.98	2309.99	1715.99	31.5787
6	3	15	15	340.183	62.01	36.51	215.489	77.357	33.834	170.455	82.322	32.772	4214.98	2669.98	2111.99	34.876
6	1	16	16	218.395	55.643	28.15	142.288	60.788	28.066	160.124	59.276	27.943	2705.98	1762.99	1983.99	28.0635
6	2	16	17	318.634	56.259	30.45	172.069	68.346	30.567	175.62	66.917	31.243	3947.98	2131.99	2175.99	30.691
6	3	16	18	321.216	52.845	30.384	197.814	63.577	30.084	196.604	64.039	30.17	3979.97	2450.98	2435.99	30.2426
6	1	17	19	237.523	54.642	29.208	128.971	58.15	27.666	162.061	53.625	27.913	2942.99	1597.99	2007.99	28.4435
6	2	17	20	284.172	55.761	30.476	138.252	65.533	33.542	139.463	70.434	32.443	3520.98	1712.99	1727.99	31.7457
6	3	17	21	375.452	47.273	27.866	200.397	60.541	27.958	223.399	58.411	28.379	4651.97	2482.98	2767.99	28.0333
6	1	18	22	246.239	49.228	25.035	141.238	56.161	26.094	154.313	53.865	26.217	3050.98	1749.98	1911.99	25.6538
6	2	18	23	291.193	61.232	32.387	156.492	74.056	32.921	196.604	69.932	32.939	3607.98	1938.99	2435.99	32.6862
6	3	18	24	341.313	55.743	32.268	222.915	66.203	31.61	159.801	70.634	31.212	4228.98	2761.99	1979.99	31.8354
7	1	1	1	221.542	50.062	30.459	128.729	61.786	29.971	109.117	65.655	29.493	2744.98	1594.99	1351.99	30.0954
7	2	1	2	219.525	40.647	27.432	131.876	48.167	27.854	126.227	47.888	28.056	2719.99	1633.99	1563.99	27.7147
7	3	1	3	221.946	25.948	18.169	140.916	31.077	19.353	134.298	29.209	19.127	2749.98	1745.99	1664	18.7711
7	1	2	1	243.818	41.871	21.92	129.213	47.165	22.147	84.259	45.432	22.796	3020.98	1600.99	1044	22.1478
7	2	2	2	286.351	44.841	24.635	166.338	51.97	25.54	143.982	52.612	25.599	3547.98	2060.98	1783.98	25.1242
7	3	2	3	307.738	47.985	28.702	163.917	60.655	29.295	160.124	61.834	28.7	3812.97	2030.98	1983.99	28.8565
7	1	3	4	186.919	40.35	21.534	152.699	42.786	21.588	109.762	41.578	22.55	2315.99	1891.99	1359.99	21.8046
7	2	3	5	242.93	36.83	19.635	144.305	38.928	19.994	112.991	37.778	20.253	3009.98	1787.99	1399.99	19.8797
7	3	3	6	215.086	36.257	19.983	137.607	38.62	20.046	134.943	36.661	20.044	2664.98	1705	1671.99	20.0177
7	1	4	7	284.656	32.612	18.549	125.016	37.382	19.53	130.101	34.989	19.347	3526.98	1548.99	1611.99	18.9738
7	2	4	8	284.898	33.519	18.038	130.101	34.486	18.158	143.66	33.725	18.253	3529.98	1611.99	1779.99	18.1215
7	3	4	9	301.927	30.009	17.883	145.435	30.897	17.832	159.478	30.22	17.668	3740.97	1801.99	1975.98	17.8145
7	1	5	10	181.108	40.212	20.644	126.307	43.173	21.065	91.684	38.003	19.986	2243.99	1564.98	1135.99	20.6299
7	2	5	11	265.69	53.594	26.53	160.608	60.582	27.036	133.329	59.964	27.247	3291.98	1989.98	1651.99	26.8478
7	3	5	12	305.882	42.287	24.107	161.415	50.931	23.699	178.525	51.032	24.018	3789.98	1999.98	2211.98	23.981
7	1	6	13	194.99	56.448	29.681	181.996	58.247	29.393	154.636	58.421	30.442	2415.99	2254.99	1915.99	29.8068
7	2	6	14	274.81	64.122	35.128	212.907	73.406	33.122	170.132	79.557	32.097	3404.98	2637.99	2107.99	33.7191
7	3	6	15	303.945	42.352	25.376	193.537	49.95	24.884	143.66	55.179	24.604	3765.98	2397.99	1779.99	25.0566
7	1	7	16	331.224	40.563	23.998	167.065	43.006	23.824	143.66	42.625	24.219	4103.97	2069.99	1779.99	24.0026
7	2	7	17	256.973	32.421	20.801	175.297	45.094	24.358	190.47	43.598	24.258	3183.98	2171.99	2359.98	22.9246
7	3	7	18	267.384	20.641	15.221	179.736	25.749	17.179	210.486	24.754	17.11	3312.97	2226.99	2607.99	16.3879
7	1	8	19	279.652	49.942	29.141	155.685	57.256	28.267	168.195	55.876	28.325	3464.98	1928.99	2083.99	28.6913
7	2	8	20	278.361	34.604	21.953	185.87	45.258	26.334	183.045	45.529	26.093	3448.98	2302.99	2267.99	24.4729
7	3	8	21	247.046	20.5	14.817	205.32	22.061	15.382	172.392	22.744	15.5	3060.98	2543.98	2135.99	15.1942
7	1	9	1	212.342	49.342	26.997	150.439	54.835	27.549	143.982	50.907	28.064	2630.99	1863.99	1783.98	27.4676
7	2	9	2	256.65	36.717	22.367	186.838	39.575	22.926	143.66	40.476	23.29	3179.98	2314.98	1779.99	22.7739
7	3	9	3	255.117	26.044	17.184	166.177	30.42	18.335	163.675	26.635	17.556	3160.98	2058.99	2027.99	17.6215
7	1	10	4	225.578	43.382	24.357	175.701	43.465	23.772	167.226	46.412	24.075	2794.98	2176.99	2071.98	24.0945
7	2	10	5	278.038	37.567	22.828	212.987	43.416	23.857	183.045	41.695	23.612	3444.98	2638.98	2267.99	23.3705
7	3	10	6	230.017	21.854	15.686	191.277	22.735	15.879	198.864	22.433	15.857	2849.98	2369.98	2463.99	15.8006
7	1	11	7	241.881	42.706	24.66	139.866	47.775	25.53	159.801	46.429	25.401	2996.98	1732.98	1979.99	25.1065
7	2	11	8	252.615	35.148	22.202	192.488	41.486	23.165	188.21	37.704	22.781	3129.98	2384.99	2331.98	22.6704
7	3	11	9	239.056	23.316	17.119	182.884	22.532	15.866	186.273	23.882	17.375	2961.98	2265.99	2307.98	16.8326
7	1	12	10	198.46	37.672	21.926	158.348	39.614	22.628	210.163	39.396	22.66	2458.98	1961.98	2603.99	22.3968
7	2	12	11	320.571	34.124	21.291	175.458	40.764	22.358	204.029	36.288	21.366	3971.98	2173.98	2527.99	21.585
7	3	12	12	235.182	24.212	17.254	188.21	22.841	16.77	196.604	21.869	16.041	2913.98	2331.98	2435.99	16.7301
7	1	13	13	231.954	36.649	22.074	152.537	40.395	22.827	161.738	41.713	22.904	2873.98	1889.98	2003.99	22.5334
7	2	13	14	300.394	33.258	20.027	165.128	38.728	20.858	196.604	34.754	20.552	3721.98	2045.99	2435.99	20.3931
7	3	13	15	207.499	20.159	15.94	218.556	20.127	15.958	183.045	24.225	17.629	2570.98	2707.98	2267.99	16.472
7	1	14	16	230.582	34.002	21.637	137.284	37.257	23.215	170.455	37.295	22.567	2856.99	1700.99	2111.99	22.3433
7	2	14	17	284.172	35.361	21.86	175.216	41.558	22.651	186.596	37.85	22.303	3520.98	2170.98	2311.98	22.2049
7	3	14	18	303.541	23.487	16.364	212.826	24.952	16.932	183.045	24.373	16.575	3760.97	2636.98	2267.99	16.5938
7	1	15	19	226.224	37.137	21.222	157.057	40.696	21.623	162.384	39.804	21.22	2802.99	1945.99	2011.99	21.3376
7	2	15	20	316.858	32.912	19.897	199.59	37.71	20.108	175.62	37.68	20.358	3925.97	2472.98	2175.99	20.0757
7	3	15	21	308.061	23.526	16.389	207.015	25.414	16.827	245.351	22.578	16.09	3816.98	2564.98	3039.98	16.4142
7	1	16	22	210.889	37.568	22.179	139.705	41.826	22.761	183.045	40.713	22.89	2612.98	1730.99	2267.99	22.5776
7	2	16	23	289.095	32.702	20.095	179.01	37.61	20.536	229.371	33.238	19.363	3581.98	2217.99	2841.98	19.9727
7	3	16	24	322.669	27.093	18.035	163.352	31.911	18.494	209.194	29.729	18.51	3997.97	2023.98	2591.98	18.2872
7	1	17	25	173.683	33.384	19.646	138.656	34.136	19.525	123.644	33.297	19.124	2151.99	1717.99	1531.99	19.4607
7	2	17	26	280.378	29.034	18.438	134.782	30.828	18.908	167.872	28.956	17.834	3473.97	1669.99	2079.99	18.3769
7	3	17	27	286.351	29.216	19.645	136.235	36.023	20.852	184.821	34.293	20.997	3547.98	1688	2289.99	20.3373
7	1	18	28	218.314	32.462	19.426	154.394	33.109	19.447	154.959	32.868	19.809	2704.98	1912.99	1919.99	19.5454
7	2	18	29	218.072	21.577	14.983	179.817	21.563	14.847	159.317	21.897	14.894	2701.98	2227.99	1973.99	14.9138
7	3	18	30	219.444	15.839	13.387	152.053	15.03	12.751	140.754	15.929	12.962	2718.98	1883.99	1743.99	13.0844
8	1	1	1	197.33	118.107	51.638	112.264	141.225	48.443	105.243	143.949	47.994	2444.98	1390.99	1303.99	49.8786
8	2	1	2	224.206	100.048	45.454	126.065	117.306	45.635	113.636	116.13	44.842	2777.98	1561.99	1407.99	45.3543
8	3	1	3	225.578	46.085	27.729	108.875	53.347	28.955	123.321	48.869	28.252	2794.98	1349	1527.99	28.1657
8	1	2	1	221.785	100.104	44.597	141.238	116.704	42.54	113.959	121.586	42.939	2747.99	1749.98	1411.99	43.6022
8	2	2	2	253.018	97.599	46.466	139.866	120.44	44.125	154.959	113.66	46.034	3134.97	1732.98	1919.99	45.7564
8	3	2	3	317.746	32.828	23.883	134.62	57.743	29.118	164.966	57.605	28.867	3936.98	1667.99	2043.98	26.479
8	1	3	4	195.312	78.214	33.615	120.9	85.324	34.161	143.66	83.723	34.046	2419.98	1497.99	1779.99	33.894
8	2	3	5	217.588	61.759	29.069	115.089	68.701	31.704	143.66	66.771	30.716	2695.99	1425.99	1779.99	30.2223
8	3	3	6	188.775	42.657	21.388	135.589	39.024	20.651	144.305	36.272	20.002	2338.98	1679.99	1787.99	20.7562
8	1	4	7	164.321	72.774	33.472	125.743	76.066	33.841	149.471	74.013	33.092	2035.99	1558	1851.99	33.4496
8	2	4	8	206.854	57.652	30.311	142.691	64.835	31.351	194.344	59.437	30.332	2562.99	1767.99	2407.98	30.5947
8	3	4	9	184.094	33.581	19.273	141.481	35.185	19.774	170.132	35.259	19.759	2280.98	1753	2107.99	19.5842
8	1	5	10	155.846	72.248	35.494	109.359	75.7	38.124	131.231	72.907	36.996	1930.98	1354.99	1625.99	36.7324
8	2	5	11	146.646	45.581	21.866	128.487	45.923	22.019	164.966	43.815	21.667	1816.99	1592	2043.98	21.8365
8	3	5	12	171.907	33.763	18.676	137.284	31.65	17.492	164.966	32.875	18.012	2129.98	1700.99	2043.98	18.1086
8	1	6	13	166.581	43.811	22.469	114.524	45.772	22.41	114.605	44.646	22.379	2063.99	1418.99	1419.99	22.4259
8	2	6	14	169.567	37.823	19.565	114.201	41.055	20.291	154.636	39.019	20.194	2100.99	1414.99	1915.99	19.9787
8	3	6	15	208.145	27.775	17.148	115.17	30.446	17.762	154.636	30.025	17.762	2578.98	1426.99	1915.99	17.4972
8	1	7	16	146.484	44.237	20.866	128.002	42.421	20.438	118.479	42.154	20.545	1814.98	1585.99	1467.99	20.6307
8	2	7	17	196.039	34.255	18.772	131.15	36.913	19.718	165.289	34.729	19.254	2428.99	1624.99	2047.98	19.1894
8	3	7	18	223.56	29.795	17.545	136.235	29.908	17.589	154.636	28.535	17.256	2769.98	1688	1915.99	17.4704
8	1	8	19	201.446	39.138	20.142	106.776	40.831	20.683	154.232	39.039	20.421	2495.98	1322.99	1910.98	20.3611
8	2	8	20	200.074	31.591	18.552	149.067	32.775	19.137	170.132	32.87	18.877	2478.98	1846.99	2107.99	18.8279
8	3	8	21	210.243	26.703	16.653	183.126	26.762	15.916	194.344	27.301	16.387	2604.98	2268.99	2407.98	16.3382
8	1	9	22	108.875	42.402	20.66	93.056	39.701	20.327	168.195	38.608	19.523	1349	1152.99	2083.99	20.0659
8	2	9	23	139.624	32.849	17.297	112.91	32.646	17.301	203.06	32.024	17.607	1729.99	1398.99	2515.98	17.4369
8	3	9	24	212.019	27.182	16.233	138.736	25.719	16.664	210.486	29.114	17.65	2626.98	1718.98	2607.99	16.8826
8	1	10	25	158.268	40.418	20.43	132.522	38.832	20.028	164.644	37.932	19.822	1960.99	1641.99	2039.99	20.0949
8	2	10	26	153.102	32.284	17.999	167.872	30.876	17.198	175.62	31.44	17.481	1896.98	2079.99	2175.99	17.548
8	3	10	27	139.947	26.946	16.089	199.671	27.277	16.507	177.88	30.771	17.77	1733.99	2473.99	2203.99	16.8427
8	1	11	28	147.372	36.004	19.168	146.726	33.72	18.225	170.051	34.056	18.087	1825.99	1817.98	2106.99	18.48
8	2	11	29	140.593	30.467	17.576	177.88	28.298	16.881	190.47	29.106	17.036	1741.99	2203.99	2359.98	17.1333
8	3	11	30	167.71	25.18	15.994	166.823	24.686	15.294	209.194	24.392	15.486	2077.98	2066.99	2591.98	15.5864
8	1	12	31	79.093	41.382	21.087	139.463	36.92	18.883	129.778	36.818	19.145	979.988	1727.99	1607.99	19.5007
8	2	12	32	120.335	31.97	17.571	166.177	30.515	16.96	190.47	31.056	17.041	1490.99	2058.99	2359.98	17.1483
8	3	12	33	161.415	29.288	17.305	149.228	27.458	17.016	230.824	30.043	18.258	1999.98	1848.98	2859.98	17.6403
8	1	13	34	87.084	41.101	20.259	95.396	37.213	19.234	139.14	37.427	19.446	1079	1181.99	1723.99	19.6075
8	2	13	35	132.683	32.137	17.465	151.811	31.873	17.711	195.635	31.599	17.483	1643.99	1880.99	2423.98	17.5505
8	3	13	36	127.841	29.456	17.254	135.67	29.204	17.587	250.194	29.337	17.82	1583.99	1681	3099.98	17.6191
8	1	14	37	84.824	42.697	21.065	109.682	40.884	20.56	146.162	40.107	20.168	1051	1359	1810.99	20.5206
8	2	14	38	134.298	33.547	18.253	119.932	34.059	18.166	183.045	33.677	18.133	1664	1486	2267.99	18.179
8	3	14	39	170.939	29.813	17.616	178.283	28.866	18	229.533	30.528	18.17	2117.99	2208.98	2843.99	17.9555
8	1	15	40	119.286	47.055	22.405	119.447	43.098	21.192	124.613	41.508	21.249	1477.99	1479.99	1544	21.6169
8	2	15	41	134.136	39.507	20.003	166.096	36.709	19.53	143.982	37.101	19.323	1661.99	2057.98	1783.98	19.6077
8	3	15	42	123.967	31.641	18.549	160.931	29.281	17.365	196.604	30.96	18.191	1535.99	1993.99	2435.99	18.0134
8	1	16	43	128.89	49.776	23.133	102.176	45.983	21.574	142.853	46.077	21.487	1596.99	1265.99	1769.99	22.0914
8	2	16	44	173.521	38.984	21.162	171.988	38.44	20.606	175.62	38.399	20.33	2149.98	2130.99	2175.99	20.701
8	3	16	45	221.462	30.952	18.395	193.376	30.904	17.909	172.392	32.973	18.868	2743.99	2395.99	2135.99	18.3777
8	1	17	46	148.421	51.498	23.425	119.77	46.014	20.977	144.144	45.786	21.042	1838.98	1483.99	1785.99	21.9116
8	2	17	47	181.592	42.887	20.997	118.075	40.242	20.344	156.573	38.236	20.243	2249.98	1462.99	1939.99	20.5722
8	3	17	48	137.284	32.41	18.171	149.067	29.995	18.139	218.556	30.867	18.33	1700.99	1846.99	2707.98	18.2306
8	1	18	49	147.049	47.898	22.499	113.556	44.357	21.246	129.455	43.918	20.937	1821.98	1407	1603.99	21.6271
8	2	18	50	183.448	39.301	20.611	138.736	39.043	20.352	138.494	38.302	20.442	2272.98	1718.98	1715.99	20.4825
8	3	18	51	282.961	31.41	17.992	166.823	29.659	17.293	165.289	30.557	17.419	3505.98	2066.99	2047.98	17.6514
9	1	1	1	176.427	36.423	20.414	123.241	41.086	21.221	91.684	39.213	20.618	2185.99	1527	1135.99	20.7189
9	2	1	2	221.22	25.76	16.574	108.471	28.525	17.628	143.982	26.079	16.991	2740.99	1343.99	1783.98	16.9471
9	3	1	3	388.446	16.796	13.792	181.269	16.608	13.533	183.045	17.556	13.875	4812.97	2245.98	2267.99	13.7504
9	1	2	4	160.366	35.907	20.276	128.325	38.316	19.9	109.762	38.081	19.768	1986.99	1589.99	1359.99	20.0162
9	2	2	5	254.31	23.228	15.304	118.56	25.661	15.69	154.959	23.356	15.046	3150.98	1469	1919.99	15.3167
9	3	2	6	325.333	17.435	14.262	138.171	19.252	15.051	154.313	18.619	14.637	4030.98	1711.98	1911.99	14.5356
9	1	3	7	130.181	34.813	19.174	133.49	34.742	19.45	118.479	35.743	20.45	1612.98	1653.98	1467.99	19.6734
9	2	3	8	171.584	25.353	16.286	151.488	22.968	15.895	119.447	23.209	15.75	2125.98	1876.99	1479.99	16.0091
9	3	3	9	236.635	19.193	14.661	165.128	22.343	16.086	172.392	17.824	14.397	2931.98	2045.99	2135.99	15.0081
9	1	4	10	242.849	30.834	18.46	163.756	31.615	18.737	114.605	32.77	19.058	3008.98	2028.99	1419.99	18.68
9	2	4	11	274.083	21.015	15.087	190.874	20.357	15.132	104.274	20.757	15.223	3395.98	2364.99	1291.99	15.1271
9	3	4	12	336.874	17.245	14.012	229.613	18.163	14.21	130.424	16.527	13.846	4173.98	2844.98	1616	14.0468
9	1	5	13	169.89	31.993	18.396	118.398	31.169	18.115	143.014	31.322	18.203	2104.99	1466.99	1771.99	18.2553
9	2	5	14	168.921	22.814	15.444	116.945	22.595	15.392	143.66	22.654	15.41	2092.99	1448.99	1779.99	15.4185
9	3	5	15	275.536	18.839	14.963	191.116	19.492	15.434	154.959	18.661	14.715	3413.98	2367.99	1919.99	15.0485
9	1	6	1	147.695	30.489	18.846	160.285	31.788	19.141	154.636	30.665	18.975	1829.99	1985.98	1915.99	18.9917
9	2	6	2	151.327	20.19	14.376	158.429	20.878	14.885	160.124	20.594	14.512	1874.99	1962.99	1983.99	14.5955
9	3	6	3	257.135	16.344	13.388	160.85	18.68	14.979	164.966	16.252	13.379	3185.99	1992.98	2043.98	13.8428
9	1	7	4	120.739	32.11	19.411	135.024	34.792	20.025	153.022	30.405	18.227	1496	1672.99	1895.99	19.186
9	2	7	5	158.348	20.538	14.82	157.057	21.162	15.134	183.045	20.851	14.839	1961.98	1945.99	2267.99	14.9266
9	3	7	6	211.05	15.639	12.768	205.482	17.326	14.279	194.344	16.06	13.032	2614.98	2545.99	2407.98	13.3767
9	1	8	7	125.985	35.669	20.377	151.165	35.443	20.54	138.817	33.237	19.442	1560.99	1872.98	1719.99	20.1301
9	2	8	8	145.435	21.471	15.481	157.461	21.195	15.47	167.549	20.389	14.809	1801.99	1950.99	2075.99	15.2413
9	3	8	9	223.722	15.35	13.055	171.584	17.104	13.636	207.903	15.944	13.094	2771.99	2125.98	2575.99	13.2361
9	1	9	10	149.228	37.828	21.253	135.185	39.928	21.657	149.793	34.303	20.139	1848.98	1674.99	1855.98	21.0043
9	2	9	11	142.288	23.889	15.787	132.845	22.108	15.737	170.455	20.987	14.891	1762.99	1645.99	2111.99	15.4351
9	3	9	12	158.51	15.759	13.677	199.994	17.059	13.91	190.47	15.253	13.201	1963.99	2477.99	2359.98	13.6001
9	1	10	13	175.055	41.935	23.333	113.071	44.246	24.577	146.565	37.193	21.063	2168.99	1400.99	1815.99	22.9336
9	2	10	14	151.73	22.686	16.344	136.799	23.828	16.621	190.47	21.75	15.388	1879.98	1694.98	2359.98	16.0521
9	3	10	15	230.34	15.272	12.924	251.969	15.545	13.386	177.557	15.646	13.124	2853.99	3121.98	2199.99	13.1557
9	1	11	16	155.362	44.895	22.989	138.01	43.444	23.257	188.21	39.815	22.508	1924.99	1709.99	2331.98	22.88
9	2	11	17	125.904	21.603	15.097	159.317	21.66	14.801	195.635	21.345	14.694	1559.99	1973.99	2423.98	14.8358
9	3	11	18	247.45	19.445	14.997	166.823	15.831	13.329	188.21	15.933	13.147	3065.99	2066.99	2331.98	13.9844
9	1	12	19	159.478	64.904	22.577	118.721	47.063	25.603	128.809	40.702	22.226	1975.98	1470.99	1595.99	23.3937
9	2	12	20	152.618	48.185	14.721	159.963	24.454	16.68	188.21	23.54	15.342	1890.99	1981.99	2331.98	15.6004
9	3	12	21	170.697	32.888	8.022	190.954	17.354	14.338	209.194	16.551	13.324	2114.99	2365.98	2591.98	12.3722
9	1	13	1	165.935	43.433	23.572	120.497	53.317	27.324	172.392	41.873	24.48	2055.99	1493	2135.99	24.9435
9	2	13	2	166.016	20.871	14.861	149.955	24.075	16.116	209.194	22.534	15.133	2056.99	1857.99	2591.98	15.3362
9	3	13	3	321.055	16.027	13.399	166.903	15.799	13.471	209.194	16.385	13.592	3977.98	2067.98	2591.98	13.4744
9	1	14	4	132.925	47.152	25.857	112.426	54.256	26.208	123.321	47.207	24.774	1646.98	1392.99	1527.99	25.6089
9	2	14	5	138.898	24.524	16.945	150.278	22.195	16.662	170.455	23.331	16.694	1720.99	1861.99	2111.99	16.7598
9	3	14	6	250.839	17.13	13.938	237.765	15.849	13.277	177.557	15.6	13.076	3107.98	2945.99	2199.99	13.4774
9	1	15	4	130.666	101.27	44.681	84.743	99.771	37.395	167.549	91.319	37.966	1618.99	1049.99	2075.99	40.2649
9	2	15	5	96.93	41.778	26.173	94.024	43.982	25.746	215.328	43.055	25.082	1200.99	1164.99	2667.98	25.5001
9	3	15	6	103.629	26.239	16.123	134.055	27.186	17.015	189.179	27.358	17.689	1284	1660.98	2343.99	17.1086
9	1	16	1	81.999	70.413	33.208	117.672	64.569	30.997	105.243	51.919	25.398	1015.99	1457.99	1303.99	29.8328
9	2	16	2	120.254	29.845	18.838	136.235	28.566	17.859	164.966	26.841	17.693	1489.99	1688	2043.98	18.0799
9	3	16	3	192.246	17.648	14.22	167.388	17.032	13.638	216.619	16.961	13.828	2381.99	2073.99	2683.98	13.9056
9	1	17	1	105.888	64.556	28.926	141.158	53.68	26.486	149.148	55.049	25.905	1311.99	1748.99	1847.99	26.9477
9	2	17	2	123.644	27.794	18.854	151.246	25.132	17.544	164.966	26.378	16.874	1531.99	1873.99	2043.98	17.6789
9	3	17	3	188.775	17.245	13.716	223.479	17.123	13.309	177.557	16.624	13.417	2338.98	2768.98	2199.99	13.4729
9	1	18	1	146.565	67.514	30.115	113.475	70.366	30.989	140.754	58.56	27.33	1815.99	1405.99	1743.99	29.4253
9	2	18	2	168.598	27.065	18.09	143.014	26.716	17.83	124.935	26.981	18.156	2088.98	1771.99	1547.98	18.0242
9	3	18	3	179.01	17.029	13.737	203.706	17.315	13.383	186.596	16.506	13.446	2217.99	2523.98	2311.98	13.5158
													0	0	0	0

## Sheet: Stele
Root	Domain	Time	Area	Mean	Delta	Min	Max	Range?
1	stele	1	991.171	50.352	222	3	222	62.2161
1	stele	2	853.725	44.473	175	3	175	48.8638
1	stele	3	904.329	45.675	182	3	182	50.8524
1	stele	4	1137.25	47.225	176	3	176	49.1479
1	stele	5	1084.79	46.179	176	3	176	49.1479
1	stele	6	1085.11	44.057	182	3	182	50.8524
1	stele	7	1034.75	51.374	224	3	224	62.7843
1	stele	8	1140.8	41.12	197	3	197	55.1138
1	stele	9	1424.25	38.51	177	2	177	49.7161
1	stele	10	1373.16	34.09	179	2	179	50.2842
1	stele	11	1111.59	36.786	183	2	183	51.4206
1	stele	12	765.108	37.037	172	2	172	48.2956
1	stele	13	996.013	36.001	171	2	171	48.0115
1	stele	14	961.147	32.205	135	3	135	37.5001
1	stele	15	1063.81	33.399	156	3	156	43.466
1	stele	16	1503.99	34.012	150	3	150	41.7615
1	stele	17	1060.74	31.984	159	3	159	44.3183
1	stele	18	1135.39	34.219	165	3	168	46.8751
2	stele	1	1029.51	54.987	221	3	224	62.7843
2	stele	2	977.45	60.687	245	3	248	69.6025
2	stele	3	1099.24	53.106	217	3	220	61.6479
2	stele	4	1047.59	51.717	188	3	191	53.4093
2	stele	5	925.797	54.62	241	3	244	68.4661
2	stele	6	1077.69	47.516	195	3	198	55.3979
2	stele	7	1229.58	47.814	193	3	196	54.8297
2	stele	8	1294.23	47.204	203	3	206	57.6706
2	stele	9	1298.51	51.53	214	2	216	60.7956
2	stele	10	1304.88	44.14	194	2	196	55.1138
2	stele	11	1171.63	43.632	195	2	197	55.3979
2	stele	12	1077.85	37.843	174	2	176	49.432
2	stele	13	1043.07	42.504	187	2	189	53.1252
2	stele	14	1232.33	39.754	177	3	180	50.2842
2	stele	15	1313.6	38.035	189	3	192	53.6933
2	stele	16	1428.04	38.407	221	3	224	62.7843
2	stele	17	1275.26	35.941	159	3	162	45.1706
2	stele	18	1402.21	35.291	150	3	153	42.6138
3	stele	1	1136.44	58.295	219	2	221	62.2161
3	stele	2	1346.53	54.612	226	3	229	64.2047
3	stele	3	1538.93	56.938	238	3	241	67.6138
3	stele	4	1311.66	53.509	226	3	229	64.2047
3	stele	5	1327.32	40.007	166	3	169	47.1592
3	stele	6	1233.29	37.824	154	3	157	43.7501
3	stele	7	956.305	41.604	186	3	189	52.8411
3	stele	8	1040.16	39.991	207	3	210	58.807
3	stele	9	1071.96	38.747	181	2	183	51.4206
3	stele	10	1270.66	39.114	169	2	171	48.0115
3	stele	11	1142.74	40.134	205	2	207	58.2388
3	stele	12	1041.37	40.037	184	2	186	52.2729
3	stele	13	1102.79	39.922	166	2	168	47.1592
3	stele	14	1266.71	38.053	156	3	159	44.3183
3	stele	15	1309.24	38.108	159	3	162	45.1706
3	stele	16	1403.67	35.56	143	3	146	40.6251
3	stele	17	1187.21	36.99	154	3	157	43.7501
3	stele	18	1284.87	35.955	138	3	141	39.2047
4	stele	1	1487.04	65.589	235	2	237	66.7616
4	stele	2	1147.26	58.5	222	3	225	63.0684
4	stele	3	1226.51	58.072	211	3	214	59.9434
4	stele	4	1243.95	58.068	210	3	213	59.6593
4	stele	5	1163	54.468	211	3	214	59.9434
4	stele	6	1202.62	52.46	211	3	214	59.9434
4	stele	7	1269.53	46.735	187	3	190	53.1252
4	stele	8	1170.66	44.467	169	3	172	48.0115
4	stele	9	1125.14	43.813	177	2	179	50.2842
4	stele	10	1171.96	43.493	166	2	168	47.1592
4	stele	11	1114.17	44.7	187	2	189	53.1252
4	stele	12	1335.07	44.558	189	2	191	53.6933
4	stele	13	1401.33	45.263	183	2	185	51.9888
4	stele	14	1291.81	43.696	190	2	192	53.9774
4	stele	15	1310.77	44.321	163	3	166	46.307
4	stele	16	1114.01	44.233	162	3	165	46.0229
4	stele	17	1033.62	39.003	160	3	163	45.4547
4	stele	18	1032.01	41.367	170	3	173	48.2956
5	stele	1	1004.81	37.638	165	2	167	46.8751
5	stele	2	1031.28	39.429	163	3	166	46.307
5	stele	3	1105.53	37.657	166	3	169	47.1592
5	stele	4	1005.05	22.239	167	3	170	47.4433
5	stele	5	1119.82	39.101	162	3	165	46.0229
5	stele	6	1238.46	35.17	161	3	164	45.7388
5	stele	7	1369.85	34.874	161	3	164	45.7388
5	stele	8	1370.82	35.513	177	3	180	50.2842
5	stele	9	1145.97	30.694	133	3	136	37.7842
5	stele	10	1387.44	30.973	148	2	150	42.0456
5	stele	11	1327.8	30.72	129	2	131	36.6478
5	stele	12	1173.09	28.04	154	2	156	43.7501
5	stele	13	1121.51	30.705	137	2	139	38.9206
5	stele	14	1110.46	30.608	139	2	141	39.4888
5	stele	15	1042.58	30.693	145	3	148	41.1933
5	stele	16	1335.87	28.308	158	3	161	44.8865
5	stele	17	1455.32	27.761	132	3	135	37.5001
5	stele	18	1048.39	30.729	120	3	123	34.091
6	stele	1	1628.92	52.661	221	2	223	62.7843
6	stele	2	1020.31	53.822	198	3	201	56.2502
6	stele	3	1043.31	47.497	183	3	186	51.9888
6	stele	4	1289.87	45.829	178	3	181	50.5683
6	stele	5	1407.46	44.836	198	3	201	56.2502
6	stele	6	1448.06	43.606	190	3	193	53.9774
6	stele	7	1466.22	47.565	203	3	206	57.6706
6	stele	8	1417.39	47.008	193	3	196	54.8297
6	stele	9	1147.18	47.183	223	2	225	63.3525
6	stele	10	1254.12	50.869	196	2	198	55.682
6	stele	11	1021.92	44.5	181	2	183	51.4206
6	stele	12	1347.01	44.703	198	2	200	56.2502
6	stele	13	1301.73	47.785	205	2	207	58.2388
6	stele	14	1119.82	39.279	184	3	187	52.2729
6	stele	15	1162.03	44.152	197	3	200	55.9661
6	stele	16	1389.3	44.776	185	3	188	52.557
6	stele	17	1326.43	43.859	179	3	182	50.8524
6	stele	18	1314.32	44.811	221	3	224	62.7843
7	stele	1	1071.8	33.574	236	2	238	67.0457
7	stele	2	1354.68	41.476	167	3	170	47.4433
7	stele	3	1237.17	40.005	162	3	165	46.0229
7	stele	4	1105.05	30.469	173	3	176	49.1479
7	stele	5	1354.84	38.067	171	3	174	48.5797
7	stele	6	1207.55	35.993	171	3	174	48.5797
7	stele	7	931.447	30.666	137	3	140	38.9206
7	stele	8	1295.92	35.614	182	3	185	51.7047
7	stele	9	1180.19	37.421	155	2	157	44.0342
7	stele	10	1184.14	33.994	165	2	167	46.8751
7	stele	11	1214.17	34.786	171	2	173	48.5797
7	stele	12	1287.93	34.491	149	2	151	42.3297
7	stele	13	1206.98	33.134	170	2	172	48.2956
7	stele	14	1237.41	30.568	144	3	147	40.9092
7	stele	15	1313.36	31.439	154	3	157	43.7501
7	stele	16	1129.66	29.219	141	3	144	40.0569
7	stele	17	1201.49	29.466	146	3	149	41.4774
7	stele	18	1453.95	28.56	127	3	130	36.0797
8	stele	1	1039.11	108.894	253	2	255	71.8752
8	stele	2	817.326	90.334	252	3	255	71.5911
8	stele	3	1039.92	95.615	252	3	255	71.5911
8	stele	4	974.948	92.589	252	3	255	71.5911
8	stele	5	789.805	76.176	250	3	253	71.0229
8	stele	6	913.046	64.373	247	3	250	70.1707
8	stele	7	1025.96	65.114	252	3	255	71.5911
8	stele	8	964.618	58.617	228	3	231	64.7729
8	stele	9	953.319	62.028	247	2	249	70.1707
8	stele	10	1175.1	63.272	232	2	234	65.9093
8	stele	11	1114.89	52.752	212	2	214	60.2275
8	stele	12	1006.5	61.805	217	2	219	61.6479
8	stele	13	972.285	63.502	226	2	228	64.2047
8	stele	14	1060.9	69.026	218	2	220	61.932
8	stele	15	1052.27	73.683	241	3	244	68.4661
8	stele	16	1102.31	77.597	247	3	250	70.1707
8	stele	17	1024.5	76.891	246	3	249	69.8866
8	stele	18	966.958	76.327	248	3	251	70.4548
9	stele	1	1249.27	64.124	224	3	227	63.6366
9	stele	2	1287.61	68.342	227	3	230	64.4888
9	stele	3	1252.26	74.817	241	3	244	68.4661
9	stele	4	1254.68	57.903	187	3	190	53.1252
9	stele	5	1511.01	64.793	239	3	242	67.8979
9	stele	6	1170.5	55.915	201	3	204	57.1025
9	stele	7	1317.88	60.19	218	3	221	61.932
9	stele	8	1231.76	64.975	234	3	237	66.4775
9	stele	9	1308.76	72.886	247	2	249	70.1707
9	stele	10	1008.04	86.404	245	2	247	69.6025
9	stele	11	1204.16	80.774	243	3	246	69.0343
9	stele	12	1254.76	104.357	251	4	255	71.307
9	stele	13	1215.62	102.473	252	3	255	71.5911
9	stele	14	1136.28	103.723	252	3	255	71.5911
9	stele	15	1236.6	160.133	244	11	255	69.3184
9	stele	16	1429.82	136.562	249	6	255	70.7389
9	stele	17	1197.78	141.533	239	16	255	67.8979
9	stele	18	1114.65	137.508	229	26	255	65.057
								0
